# Supplementary material for: Modeling the Cost-Effectiveness of Interventions to Prevent Plague in Madagascar
Source: Trop Med Infect Dis. 2021 Jun 11;6(2):101. doi: 10.3390/tropicalmed6020101 (PMC8293333; doi:10.3390/tropicalmed6020101)
Supplement: Supplementary file 1 [file tropicalmed-06-00101-s001.zip]

Archive with 1 entries (1 files):
- tropicalmed-1252796-supplementary.pdf
